# Supplementary material for: RRM2 Regulates Hepatocellular Carcinoma Progression Through Activation of TGF-β/Smad Signaling and Hepatitis B Virus Transcription
Source: Genes (Basel). 2024 Dec 6;15(12):1575. doi: 10.3390/genes15121575 (PMC11675542; doi:10.3390/genes15121575)
Supplement: Supplementary file 1 [file genes-15-01575-s001.zip]

Archive with 1 entries (1 files):
- genes-3292678-supplementary.pdf
